# Supplementary material for: Antiproliferative Effects of the Aptamer d(GGGT)4 and Its Analogues with an Abasic-Site Mimic Loop on Different Cancer Cells
Source: Int J Mol Sci. 2022 May 25;23(11):5952. doi: 10.3390/ijms23115952 (PMC9181107; doi:10.3390/ijms23115952)
Supplement: Supplementary file 1 [file ijms-23-05952-s001.zip]

Archive with 1 entries (1 files):
- ijms-1716536-supplementary.pdf
